# Supplementary material for: Effect of Holoptelea integrifolia (Roxb.) Planch. n-Hexane Extract and Its Bioactive Compounds on Wound Healing and Anti-Inflammatory Activity
Source: Molecules. 2022 Dec 4;27(23):8540. doi: 10.3390/molecules27238540 (PMC9738392; doi:10.3390/molecules27238540)
Supplement: Supplementary file 1 [file molecules-27-08540-s001.zip]

Archive with 1 entries (1 files):
- molecules-2055967-supplementary.pdf
